# Supplementary material for: Improved Bioproduction of the Nylon 12 Monomer by Combining the Directed Evolution of P450 and Enhancing Heme Synthesis
Source: Molecules. 2023 Feb 13;28(4):1758. doi: 10.3390/molecules28041758 (PMC9963201; doi:10.3390/molecules28041758)
Supplement: Supplementary file 1 [file molecules-28-01758-s001.zip]

Archive with 1 entries (1 files):
- molecules-2198604-supplementary.pdf
